# Supplementary material for: Streptococcus pneumoniae carriage studies in adults: Importance, challenges, and key issues to consider when using quantitative PCR-based approaches
Source: Front Microbiol. 2023 Feb 16;14:1122276. doi: 10.3389/fmicb.2023.1122276 (PMC9994646; doi:10.3389/fmicb.2023.1122276)
Supplement: Supplementary file 2 [file Table_1.XLSX]

## Sheet: Dual-Target Bland Altman
Sample_name	Assay I	Assay II		Other input
I	29.6559	30.52		Cq cut-off	40
II	28.2295	29.22		X-axis minimum value	15
III	33.3705	30.42		Label outliers	TRUE	Enter "TRUE" to turn on label of outliers and "FALSE" to turn off labels of outliers
IV	34.3449	34.93		a priori Limits	FALSE	Enter "TRUE" to turn on label of outliers and "FALSE" to turn off a prior limits
V	28.2585	29.23		a priori Limit value	2
VI	26.9391	26.47
VII	23.2925	23.77		Output
VIII	36.8132	33.35		Among all tested samples
IX	34.3738	33.32		Cohen's Kappa		True negative samples are needed for calculation
X	31.8876	30.81		Cohen's Kappa 95%CI		Becomes inaccurate (overshoot) with low sample sizes
XI	29.9868	30.27
XII	33.1613	33.6		Among positive samples
XIII	33.9878	34.04		Bias (average difference)	1.09438
XIV	31.5534	31.17		Bias 95%CI	0.15 ─ 2.03
XV	35.9268	29.97		Upper LoA	5.35237
XVI	34.3019	34.86		upperLoA 95%CI	3.72 ─ 6.98
XVII	34.3901	34.36		Lower LoA	-3.16362
XVIII	32.1585	31.47		lowerLoA 95%CI	-4.79 ─ -1.53
XIX	36.574	35.9		A bias below 0 means measurements in column B are generally larger than in column C
XX	30.5921	30.98		A bias above 0 means measurements in column B are generally smaller than in column C
XXI	39.8589	34.53		ICC	0.798122
XXII	33.7436	30.22		ICC 95%CI	0.58 ─ 0.91
XXIII	30.39	25.21		Interpretation: <0.50, 0.50-0.75, 0.75-0.90, >0.90 poor, moderate, good and excellent reliability, respectively
				Reference: Koo & Li, J. Chiropr. Med 2016 (10.1016/j.jcm.2016.02.012)
				ICC type: Two-way mixed effects, consistency, singe rater/measurement ( ICC(3,1) )
				Cells marked yellow can be edited
											For a maximum of n=1000 paired measurements. If included data exceeds maximum selection in this "Input", "plot input" and "plot configurations" sheets needs to be corrected.
Data inserted from this row onwards will not be included in the plot unless data selection is corrected in this sheet and all other sheets!

## Sheet: Serotyping Bland Altman
Sample_name	Assay I	Serotyping assay		Other input
I	29.6559	31.91		Cq cut-off	40
II	28.2295	34.05		X-axis minimum value	15
III	33.3705	35.11		Label outliers	TRUE	Enter "TRUE" to turn on label of outliers and "FALSE" to turn off labels of outliers
IV	34.3449	35.64		Limit type	auto	Enter "auto" to turn on automatic a priori limit (requires data in "Dual-Target Bland Altman" sheet, "manual" to insert Limit value, and "FALSE" to turn disable displayal of Limit.
V	28.2585	30.78		Manual Limit value	2
VI	26.9391	28.79
VII	23.2925	25.14		Output
VIII	36.8132	37.04		Bias (average difference)	-1.46997
IX	34.3738	35.82		Bias 95%CI	-2.56 ─ -0.38
X	31.8876	34.04		Upper LoA	3.46322
XI	29.9868	31.98		upperLoA 95%CI	1.58 ─ 5.35
XII	33.1613	37.29		Lower LoA	-6.40317
XIII	33.9878	36.06		lowerLoA 95%CI	-8.29 ─ -4.52
XIV	31.5534	32.8		A bias below 0 means measurements in column B are generally larger than in column C
XV	35.9268	37.76		A bias above 0 means measurements in column B are generally smaller than in column C
XVI	34.3019	36.15		n samples beyond Limit	1
XVII	34.3901	27.7
XVIII	32.1585	35.73		ICC	0.747546
XIX	36.574	39.11		ICC 95%CI	0.49 ─ 0.88
XX	30.5921	33.48		Interpretation: <0.50, 0.50-0.75, 0.75-0.90, <0.90 poor, moderate, good and excellent reliability, respectively
XXI	39.8589	36.58		Reference: Koo & Li, J. Chiropr. Med 2016 (10.1016/j.jcm.2016.02.012)
XXII	33.7436	31.92		ICC type: Two-way mixed effects, consistency, singe rater/measurement ( ICC(3,1) )
XXIII	30.39	32.72
0	0			Cells marked yellow can be edited
0	0
0	0
0	0
0	0
0	0
0	0
0	0										For a maximum of n=1000 paired measurements. If included data exceeds maximum selection in this "Input", "plot input" and "plot configurations" sheets needs to be corrected.
0	0
0	0
0	0
0	0
0	0
0	0
0	0
0	0
0	0
0	0
0	0
0	0
0	0
0	0
0	0
0	0
0	0
0	0
0	0
0	0
0	0
0	0
0	0
0	0
0	0
0	0
0	0
0	0
0	0
0	0
0	0
0	0
0	0
0	0
0	0
0	0
0	0
0	0
0	0
0	0
0	0
0	0
0	0
0	0
0	0
0	0
0	0
0	0
0	0
0	0
0	0
0	0
0	0
0	0
0	0
0	0
0	0
0	0
0	0
0	0
0	0
0	0
0	0
0	0
0	0
0	0
0	0
0	0
0	0
0	0
0	0
0	0
0	0
0	0
0	0
0	0
0	0
0	0
0	0
0	0
0	0
0	0
0	0
0	0
0	0
0	0
0	0
0	0
0	0
0	0
0	0
0	0
0	0
0	0
0	0
0	0
0	0
0	0
0	0
0	0
0	0
0	0
0	0
0	0
0	0
0	0
0	0
0	0
0	0
0	0
0	0
0	0
0	0
0	0
0	0
0	0
0	0
0	0
0	0
0	0
0	0
0	0
0	0
0	0
0	0
0	0
0	0
0	0
0	0
0	0
0	0
0	0
0	0
0	0
0	0
0	0
0	0
0	0
0	0
0	0
0	0
0	0
0	0
0	0
0	0
0	0
0	0
0	0
0	0
0	0
0	0
0	0
0	0
0	0
0	0
0	0
0	0
0	0
0	0
0	0
0	0
0	0
0	0
0	0
0	0
0	0
0	0
0	0
0	0
0	0
0	0
0	0
0	0
0	0
0	0
0	0
0	0
0	0
0	0
0	0
0	0
0	0
0	0
0	0
0	0
0	0
0	0
0	0
0	0
0	0
0	0
0	0
0	0
0	0
0	0
0	0
0	0
0	0
0	0
0	0
0	0
0	0
0	0
0	0
0	0
0	0
0	0
0	0
0	0
0	0
0	0
0	0
0	0
0	0
0	0
0	0
0	0
0	0
0	0
0	0
0	0
0	0
0	0
0	0
0	0
0	0
0	0
0	0
0	0
0	0
0	0
0	0
0	0
0	0
0	0
0	0
0	0
0	0
0	0
0	0
0	0
0	0
0	0
0	0
0	0
0	0
0	0
0	0
0	0
0	0
0	0
0	0
0	0
0	0
0	0
0	0
0	0
0	0
0	0
0	0
0	0
0	0
0	0
0	0
0	0
0	0
0	0
0	0
0	0
0	0
0	0
0	0
0	0
0	0
0	0
0	0
0	0
0	0
0	0
0	0
0	0
0	0
0	0
0	0
0	0
0	0
0	0
0	0
0	0
0	0
0	0
0	0
0	0
0	0
0	0
0	0
0	0
0	0
0	0
0	0
0	0
0	0
0	0
0	0
0	0
0	0
0	0
0	0
0	0
0	0
0	0
0	0
0	0
0	0
0	0
0	0
0	0
0	0
0	0
0	0
0	0
0	0
0	0
0	0
0	0
0	0
0	0
0	0
0	0
0	0
0	0
0	0
0	0
0	0
0	0
0	0
0	0
0	0
0	0
0	0
0	0
0	0
0	0
0	0
0	0
0	0
0	0
0	0
0	0
0	0
0	0
0	0
0	0
0	0
0	0
0	0
0	0
0	0
0	0
0	0
0	0
0	0
0	0
0	0
0	0
0	0
0	0
0	0
0	0
0	0
0	0
0	0
0	0
0	0
0	0
0	0
0	0
0	0
0	0
0	0
0	0
0	0
0	0
0	0
0	0
0	0
0	0
0	0
0	0
0	0
0	0
0	0
0	0
0	0
0	0
0	0
0	0
0	0
0	0
0	0
0	0
0	0
0	0
0	0
0	0
0	0
0	0
0	0
0	0
0	0
0	0
0	0
0	0
0	0
0	0
0	0
0	0
0	0
0	0
0	0
0	0
0	0
0	0
0	0
0	0
0	0
0	0
0	0
0	0
0	0
0	0
0	0
0	0
0	0
0	0
0	0
0	0
0	0
0	0
0	0
0	0
0	0
0	0
0	0
0	0
0	0
0	0
0	0
0	0
0	0
0	0
0	0
0	0
0	0
0	0
0	0
0	0
0	0
0	0
0	0
0	0
0	0
0	0
0	0
0	0
0	0
0	0
0	0
0	0
0	0
0	0
0	0
0	0
0	0
0	0
0	0
0	0
0	0
0	0
0	0
0	0
0	0
0	0
0	0
0	0
0	0
0	0
0	0
0	0
0	0
0	0
0	0
0	0
0	0
0	0
0	0
0	0
0	0
0	0
0	0
0	0
0	0
0	0
0	0
0	0
0	0
0	0
0	0
0	0
0	0
0	0
0	0
0	0
0	0
0	0
0	0
0	0
0	0
0	0
0	0
0	0
0	0
0	0
0	0
0	0
0	0
0	0
0	0
0	0
0	0
0	0
0	0
0	0
0	0
0	0
0	0
0	0
0	0
0	0
0	0
0	0
0	0
0	0
0	0
0	0
0	0
0	0
0	0
0	0
0	0
0	0
0	0
0	0
0	0
0	0
0	0
0	0
0	0
0	0
0	0
0	0
0	0
0	0
0	0
0	0
0	0
0	0
0	0
0	0
0	0
0	0
0	0
0	0
0	0
0	0
0	0
0	0
0	0
0	0
0	0
0	0
0	0
0	0
0	0
0	0
0	0
0	0
0	0
0	0
0	0
0	0
0	0
0	0
0	0
0	0
0	0
0	0
0	0
0	0
0	0
0	0
0	0
0	0
0	0
0	0
0	0
0	0
0	0
0	0
0	0
0	0
0	0
0	0
0	0
0	0
0	0
0	0
0	0
0	0
0	0
0	0
0	0
0	0
0	0
0	0
0	0
0	0
0	0
0	0
0	0
0	0
0	0
0	0
0	0
0	0
0	0
0	0
0	0
0	0
0	0
0	0
0	0
0	0
0	0
0	0
0	0
0	0
0	0
0	0
0	0
0	0
0	0
0	0
0	0
0	0
0	0
0	0
0	0
0	0
0	0
0	0
0	0
0	0
0	0
0	0
0	0
0	0
0	0
0	0
0	0
0	0
0	0
0	0
0	0
0	0
0	0
0	0
0	0
0	0
0	0
0	0
0	0
0	0
0	0
0	0
0	0
0	0
0	0
0	0
0	0
0	0
0	0
0	0
0	0
0	0
0	0
0	0
0	0
0	0
0	0
0	0
0	0
0	0
0	0
0	0
0	0
0	0
0	0
0	0
0	0
0	0
0	0
0	0
0	0
0	0
0	0
0	0
0	0
0	0
0	0
0	0
0	0
0	0
0	0
0	0
0	0
0	0
0	0
0	0
0	0
0	0
0	0
0	0
0	0
0	0
0	0
0	0
0	0
0	0
0	0
0	0
0	0
0	0
0	0
0	0
0	0
0	0
0	0
0	0
0	0
0	0
0	0
0	0
0	0
0	0
0	0
0	0
0	0
0	0
0	0
0	0
0	0
0	0
0	0
0	0
0	0
0	0
0	0
0	0
0	0
0	0
0	0
0	0
0	0
0	0
0	0
0	0
0	0
0	0
0	0
0	0
0	0
0	0
0	0
0	0
0	0
0	0
0	0
0	0
0	0
0	0
0	0
0	0
0	0
0	0
0	0
0	0
0	0
0	0
0	0
0	0
0	0
0	0
0	0
0	0
0	0
0	0
0	0
0	0
0	0
0	0
0	0
0	0
0	0
0	0
0	0
0	0
0	0
0	0
0	0
0	0
0	0
0	0
0	0
0	0
0	0
0	0
0	0
0	0
0	0
0	0
0	0
0	0
0	0
0	0
0	0
0	0
0	0
0	0
0	0
0	0
0	0
0	0
0	0
0	0
0	0
0	0
0	0
0	0
0	0
0	0
0	0
0	0
0	0
0	0
0	0
0	0
0	0
0	0
0	0
0	0
0	0
0	0
0	0
0	0
0	0
0	0
0	0
0	0
0	0
0	0
0	0
0	0
0	0
0	0
0	0
0	0
0	0
0	0
0	0
0	0
0	0
0	0
0	0
0	0
0	0
0	0
0	0
0	0
0	0
0	0
0	0
0	0
0	0
0	0
0	0
0	0
0	0
0	0
0	0
0	0
0	0
0	0
0	0
0	0
0	0
0	0
0	0
0	0
0	0
0	0
0	0
0	0
0	0
0	0
0	0
0	0
0	0
0	0
0	0
0	0
0	0
0	0
0	0
0	0
0	0
0	0
0	0
0	0
0	0
0	0
0	0
0	0
0	0
0	0
0	0
0	0
0	0
0	0
0	0
0	0
0	0
0	0
0	0
0	0
0	0
0	0
0	0
0	0
0	0
0	0
0	0
0	0
0	0
0	0
0	0
0	0
0	0
0	0
0	0
0	0
0	0
0	0
0	0
0	0
0	0
0	0
0	0
0	0
Data inserted from this row onwards will not be included in the plot unless data selection is corrected in this sheet and all other sheets!

## Sheet: plot input_I
Data	Name_input	Average	Difference	Outlier Name	Average_calc	Difference_calc
pair_1	I	30.0879	-0.864109		30.0879	-0.864109
pair_2	II	28.7247	-0.990514		28.7247	-0.990514
pair_3	III	31.8953	2.95052		31.8953	2.95052
pair_4	IV	34.6374	-0.585106		34.6374	-0.585106
pair_5	V	28.7442	-0.97151		28.7442	-0.97151
pair_6	VI	26.7045	0.469068		26.7045	0.469068
pair_7	VII	23.5312	-0.477544		23.5312	-0.477544
pair_8	VIII	35.0816	3.46323		35.0816	3.46323
pair_9	IX	33.8469	1.05379		33.8469	1.05379
pair_10	X	31.3488	1.07759		31.3488	1.07759
pair_11	XI	30.1284	-0.283178		30.1284	-0.283178
pair_12	XII	33.3807	-0.438696		33.3807	-0.438696
pair_13	XIII	34.0139	-0.0522185		34.0139	-0.0522185
pair_14	XIV	31.3617	0.383444		31.3617	0.383444
pair_15	XV	32.9484	5.95685	XV	32.9484	5.95685
pair_16	XVI	34.5809	-0.558109		34.5809	-0.558109
pair_17	XVII	34.375	0.0300833		34.375	0.0300833
pair_18	XVIII	31.8143	0.68852		31.8143	0.68852
pair_19	XIX	36.237	0.674017		36.237	0.674017
pair_20	XX	30.786	-0.387911		30.786	-0.387911
pair_21	XXI	37.1944	5.3289		37.1944	5.3289
pair_22	XXII	31.9818	3.52357		31.9818	3.52357
pair_23	XXIII	27.8	5.17996		27.8	5.17996
pair_24		46	-
pair_25		46	-
pair_26		46	-
pair_27		46	-
pair_28		46	-
pair_29		46	-
pair_30		46	-
pair_31		46	-
pair_32		46	-
pair_33		46	-
pair_34		46	-
pair_35		46	-
pair_36		46	-
pair_37		46	-
pair_38		46	-
pair_39		46	-
pair_40		46	-
pair_41		46	-
pair_42		46	-
pair_43		46	-
pair_44		46	-
pair_45		46	-
pair_46		46	-
pair_47		46	-
pair_48		46	-
pair_49		46	-
pair_50		46	-
pair_51		46	-
pair_52		46	-
pair_53		46	-
pair_54		46	-
pair_55		46	-
pair_56		46	-
pair_57		46	-
pair_58		46	-
pair_59		46	-
pair_60		46	-
pair_61		46	-
pair_62		46	-
pair_63		46	-
pair_64		46	-
pair_65		46	-
pair_66		46	-
pair_67		46	-
pair_68		46	-
pair_69		46	-
pair_70		46	-
pair_71		46	-
pair_72		46	-
pair_73		46	-
pair_74		46	-
pair_75		46	-
pair_76		46	-
pair_77		46	-
pair_78		46	-
pair_79		46	-
pair_80		46	-
pair_81		46	-
pair_82		46	-
pair_83		46	-
pair_84		46	-
pair_85		46	-
pair_86		46	-
pair_87		46	-
pair_88		46	-
pair_89		46	-
pair_90		46	-
pair_91		46	-
pair_92		46	-
pair_93		46	-
pair_94		46	-
pair_95		46	-
pair_96		46	-
pair_97		46	-
pair_98		46	-
pair_99		46	-
pair_100		46	-
pair_101		46	-
pair_102		46	-
pair_103		46	-
pair_104		46	-
pair_105		46	-
pair_106		46	-
pair_107		46	-
pair_108		46	-
pair_109		46	-
pair_110		46	-
pair_111		46	-
pair_112		46	-
pair_113		46	-
pair_114		46	-
pair_115		46	-
pair_116		46	-
pair_117		46	-
pair_118		46	-
pair_119		46	-
pair_120		46	-
pair_121		46	-
pair_122		46	-
pair_123		46	-
pair_124		46	-
pair_125		46	-
pair_126		46	-
pair_127		46	-
pair_128		46	-
pair_129		46	-
pair_130		46	-
pair_131		46	-
pair_132		46	-
pair_133		46	-
pair_134		46	-
pair_135		46	-
pair_136		46	-
pair_137		46	-
pair_138		46	-
pair_139		46	-
pair_140		46	-
pair_141		46	-
pair_142		46	-
pair_143		46	-
pair_144		46	-
pair_145		46	-
pair_146		46	-
pair_147		46	-
pair_148		46	-
pair_149		46	-
pair_150		46	-
pair_151		46	-
pair_152		46	-
pair_153		46	-
pair_154		46	-
pair_155		46	-
pair_156		46	-
pair_157		46	-
pair_158		46	-
pair_159		46	-
pair_160		46	-
pair_161		46	-
pair_162		46	-
pair_163		46	-
pair_164		46	-
pair_165		46	-
pair_166		46	-
pair_167		46	-
pair_168		46	-
pair_169		46	-
pair_170		46	-
pair_171		46	-
pair_172		46	-
pair_173		46	-
pair_174		46	-
pair_175		46	-
pair_176		46	-
pair_177		46	-
pair_178		46	-
pair_179		46	-
pair_180		46	-
pair_181		46	-
pair_182		46	-
pair_183		46	-
pair_184		46	-
pair_185		46	-
pair_186		46	-
pair_187		46	-
pair_188		46	-
pair_189		46	-
pair_190		46	-
pair_191		46	-
pair_192		46	-
pair_193		46	-
pair_194		46	-
pair_195		46	-
pair_196		46	-
pair_197		46	-
pair_198		46	-
pair_199		46	-
pair_200		46	-
pair_201		46	-
pair_202		46	-
pair_203		46	-
pair_204		46	-
pair_205		46	-
pair_206		46	-
pair_207		46	-
pair_208		46	-
pair_209		46	-
pair_210		46	-
pair_211		46	-
pair_212		46	-
pair_213		46	-
pair_214		46	-
pair_215		46	-
pair_216		46	-
pair_217		46	-
pair_218		46	-
pair_219		46	-
pair_220		46	-
pair_221		46	-
pair_222		46	-
pair_223		46	-
pair_224		46	-
pair_225		46	-
pair_226		46	-
pair_227		46	-
pair_228		46	-
pair_229		46	-
pair_230		46	-
pair_231		46	-
pair_232		46	-
pair_233		46	-
pair_234		46	-
pair_235		46	-
pair_236		46	-
pair_237		46	-
pair_238		46	-
pair_239		46	-
pair_240		46	-
pair_241		46	-
pair_242		46	-
pair_243		46	-
pair_244		46	-
pair_245		46	-
pair_246		46	-
pair_247		46	-
pair_248		46	-
pair_249		46	-
pair_250		46	-
pair_251		46	-
pair_252		46	-
pair_253		46	-
pair_254		46	-
pair_255		46	-
pair_256		46	-
pair_257		46	-
pair_258		46	-
pair_259		46	-
pair_260		46	-
pair_261		46	-
pair_262		46	-
pair_263		46	-
pair_264		46	-
pair_265		46	-
pair_266		46	-
pair_267		46	-
pair_268		46	-
pair_269		46	-
pair_270		46	-
pair_271		46	-
pair_272		46	-
pair_273		46	-
pair_274		46	-
pair_275		46	-
pair_276		46	-
pair_277		46	-
pair_278		46	-
pair_279		46	-
pair_280		46	-
pair_281		46	-
pair_282		46	-
pair_283		46	-
pair_284		46	-
pair_285		46	-
pair_286		46	-
pair_287		46	-
pair_288		46	-
pair_289		46	-
pair_290		46	-
pair_291		46	-
pair_292		46	-
pair_293		46	-
pair_294		46	-
pair_295		46	-
pair_296		46	-
pair_297		46	-
pair_298		46	-
pair_299		46	-
pair_300		46	-
pair_301		46	-
pair_302		46	-
pair_303		46	-
pair_304		46	-
pair_305		46	-
pair_306		46	-
pair_307		46	-
pair_308		46	-
pair_309		46	-
pair_310		46	-
pair_311		46	-
pair_312		46	-
pair_313		46	-
pair_314		46	-
pair_315		46	-
pair_316		46	-
pair_317		46	-
pair_318		46	-
pair_319		46	-
pair_320		46	-
pair_321		46	-
pair_322		46	-
pair_323		46	-
pair_324		46	-
pair_325		46	-
pair_326		46	-
pair_327		46	-
pair_328		46	-
pair_329		46	-
pair_330		46	-
pair_331		46	-
pair_332		46	-
pair_333		46	-
pair_334		46	-
pair_335		46	-
pair_336		46	-
pair_337		46	-
pair_338		46	-
pair_339		46	-
pair_340		46	-
pair_341		46	-
pair_342		46	-
pair_343		46	-
pair_344		46	-
pair_345		46	-
pair_346		46	-
pair_347		46	-
pair_348		46	-
pair_349		46	-
pair_350		46	-
pair_351		46	-
pair_352		46	-
pair_353		46	-
pair_354		46	-
pair_355		46	-
pair_356		46	-
pair_357		46	-
pair_358		46	-
pair_359		46	-
pair_360		46	-
pair_361		46	-
pair_362		46	-
pair_363		46	-
pair_364		46	-
pair_365		46	-
pair_366		46	-
pair_367		46	-
pair_368		46	-
pair_369		46	-
pair_370		46	-
pair_371		46	-
pair_372		46	-
pair_373		46	-
pair_374		46	-
pair_375		46	-
pair_376		46	-
pair_377		46	-
pair_378		46	-
pair_379		46	-
pair_380		46	-
pair_381		46	-
pair_382		46	-
pair_383		46	-
pair_384		46	-
pair_385		46	-
pair_386		46	-
pair_387		46	-
pair_388		46	-
pair_389		46	-
pair_390		46	-
pair_391		46	-
pair_392		46	-
pair_393		46	-
pair_394		46	-
pair_395		46	-
pair_396		46	-
pair_397		46	-
pair_398		46	-
pair_399		46	-
pair_400		46	-
pair_401		46	-
pair_402		46	-
pair_403		46	-
pair_404		46	-
pair_405		46	-
pair_406		46	-
pair_407		46	-
pair_408		46	-
pair_409		46	-
pair_410		46	-
pair_411		46	-
pair_412		46	-
pair_413		46	-
pair_414		46	-
pair_415		46	-
pair_416		46	-
pair_417		46	-
pair_418		46	-
pair_419		46	-
pair_420		46	-
pair_421		46	-
pair_422		46	-
pair_423		46	-
pair_424		46	-
pair_425		46	-
pair_426		46	-
pair_427		46	-
pair_428		46	-
pair_429		46	-
pair_430		46	-
pair_431		46	-
pair_432		46	-
pair_433		46	-
pair_434		46	-
pair_435		46	-
pair_436		46	-
pair_437		46	-
pair_438		46	-
pair_439		46	-
pair_440		46	-
pair_441		46	-
pair_442		46	-
pair_443		46	-
pair_444		46	-
pair_445		46	-
pair_446		46	-
pair_447		46	-
pair_448		46	-
pair_449		46	-
pair_450		46	-
pair_451		46	-
pair_452		46	-
pair_453		46	-
pair_454		46	-
pair_455		46	-
pair_456		46	-
pair_457		46	-
pair_458		46	-
pair_459		46	-
pair_460		46	-
pair_461		46	-
pair_462		46	-
pair_463		46	-
pair_464		46	-
pair_465		46	-
pair_466		46	-
pair_467		46	-
pair_468		46	-
pair_469		46	-
pair_470		46	-
pair_471		46	-
pair_472		46	-
pair_473		46	-
pair_474		46	-
pair_475		46	-
pair_476		46	-
pair_477		46	-
pair_478		46	-
pair_479		46	-
pair_480		46	-
pair_481		46	-
pair_482		46	-
pair_483		46	-
pair_484		46	-
pair_485		46	-
pair_486		46	-
pair_487		46	-
pair_488		46	-
pair_489		46	-
pair_490		46	-
pair_491		46	-
pair_492		46	-
pair_493		46	-
pair_494		46	-
pair_495		46	-
pair_496		46	-
pair_497		46	-
pair_498		46	-
pair_499		46	-
pair_500		46	-
pair_501		46	-
pair_502		46	-
pair_503		46	-
pair_504		46	-
pair_505		46	-
pair_506		46	-
pair_507		46	-
pair_508		46	-
pair_509		46	-
pair_510		46	-
pair_511		46	-
pair_512		46	-
pair_513		46	-
pair_514		46	-
pair_515		46	-
pair_516		46	-
pair_517		46	-
pair_518		46	-
pair_519		46	-
pair_520		46	-
pair_521		46	-
pair_522		46	-
pair_523		46	-
pair_524		46	-
pair_525		46	-
pair_526		46	-
pair_527		46	-
pair_528		46	-
pair_529		46	-
pair_530		46	-
pair_531		46	-
pair_532		46	-
pair_533		46	-
pair_534		46	-
pair_535		46	-
pair_536		46	-
pair_537		46	-
pair_538		46	-
pair_539		46	-
pair_540		46	-
pair_541		46	-
pair_542		46	-
pair_543		46	-
pair_544		46	-
pair_545		46	-
pair_546		46	-
pair_547		46	-
pair_548		46	-
pair_549		46	-
pair_550		46	-
pair_551		46	-
pair_552		46	-
pair_553		46	-
pair_554		46	-
pair_555		46	-
pair_556		46	-
pair_557		46	-
pair_558		46	-
pair_559		46	-
pair_560		46	-
pair_561		46	-
pair_562		46	-
pair_563		46	-
pair_564		46	-
pair_565		46	-
pair_566		46	-
pair_567		46	-
pair_568		46	-
pair_569		46	-
pair_570		46	-
pair_571		46	-
pair_572		46	-
pair_573		46	-
pair_574		46	-
pair_575		46	-
pair_576		46	-
pair_577		46	-
pair_578		46	-
pair_579		46	-
pair_580		46	-
pair_581		46	-
pair_582		46	-
pair_583		46	-
pair_584		46	-
pair_585		46	-
pair_586		46	-
pair_587		46	-
pair_588		46	-
pair_589		46	-
pair_590		46	-
pair_591		46	-
pair_592		46	-
pair_593		46	-
pair_594		46	-
pair_595		46	-
pair_596		46	-
pair_597		46	-
pair_598		46	-
pair_599		46	-
pair_600		46	-
pair_601		46	-
pair_602		46	-
pair_603		46	-
pair_604		46	-
pair_605		46	-
pair_606		46	-
pair_607		46	-
pair_608		46	-
pair_609		46	-
pair_610		46	-
pair_611		46	-
pair_612		46	-
pair_613		46	-
pair_614		46	-
pair_615		46	-
pair_616		46	-
pair_617		46	-
pair_618		46	-
pair_619		46	-
pair_620		46	-
pair_621		46	-
pair_622		46	-
pair_623		46	-
pair_624		46	-
pair_625		46	-
pair_626		46	-
pair_627		46	-
pair_628		46	-
pair_629		46	-
pair_630		46	-
pair_631		46	-
pair_632		46	-
pair_633		46	-
pair_634		46	-
pair_635		46	-
pair_636		46	-
pair_637		46	-
pair_638		46	-
pair_639		46	-
pair_640		46	-
pair_641		46	-
pair_642		46	-
pair_643		46	-
pair_644		46	-
pair_645		46	-
pair_646		46	-
pair_647		46	-
pair_648		46	-
pair_649		46	-
pair_650		46	-
pair_651		46	-
pair_652		46	-
pair_653		46	-
pair_654		46	-
pair_655		46	-
pair_656		46	-
pair_657		46	-
pair_658		46	-
pair_659		46	-
pair_660		46	-
pair_661		46	-
pair_662		46	-
pair_663		46	-
pair_664		46	-
pair_665		46	-
pair_666		46	-
pair_667		46	-
pair_668		46	-
pair_669		46	-
pair_670		46	-
pair_671		46	-
pair_672		46	-
pair_673		46	-
pair_674		46	-
pair_675		46	-
pair_676		46	-
pair_677		46	-
pair_678		46	-
pair_679		46	-
pair_680		46	-
pair_681		46	-
pair_682		46	-
pair_683		46	-
pair_684		46	-
pair_685		46	-
pair_686		46	-
pair_687		46	-
pair_688		46	-
pair_689		46	-
pair_690		46	-
pair_691		46	-
pair_692		46	-
pair_693		46	-
pair_694		46	-
pair_695		46	-
pair_696		46	-
pair_697		46	-
pair_698		46	-
pair_699		46	-
pair_700		46	-
pair_701		46	-
pair_702		46	-
pair_703		46	-
pair_704		46	-
pair_705		46	-
pair_706		46	-
pair_707		46	-
pair_708		46	-
pair_709		46	-
pair_710		46	-
pair_711		46	-
pair_712		46	-
pair_713		46	-
pair_714		46	-
pair_715		46	-
pair_716		46	-
pair_717		46	-
pair_718		46	-
pair_719		46	-
pair_720		46	-
pair_721		46	-
pair_722		46	-
pair_723		46	-
pair_724		46	-
pair_725		46	-
pair_726		46	-
pair_727		46	-
pair_728		46	-
pair_729		46	-
pair_730		46	-
pair_731		46	-
pair_732		46	-
pair_733		46	-
pair_734		46	-
pair_735		46	-
pair_736		46	-
pair_737		46	-
pair_738		46	-
pair_739		46	-
pair_740		46	-
pair_741		46	-
pair_742		46	-
pair_743		46	-
pair_744		46	-
pair_745		46	-
pair_746		46	-
pair_747		46	-
pair_748		46	-
pair_749		46	-
pair_750		46	-
pair_751		46	-
pair_752		46	-
pair_753		46	-
pair_754		46	-
pair_755		46	-
pair_756		46	-
pair_757		46	-
pair_758		46	-
pair_759		46	-
pair_760		46	-
pair_761		46	-
pair_762		46	-
pair_763		46	-
pair_764		46	-
pair_765		46	-
pair_766		46	-
pair_767		46	-
pair_768		46	-
pair_769		46	-
pair_770		46	-
pair_771		46	-
pair_772		46	-
pair_773		46	-
pair_774		46	-
pair_775		46	-
pair_776		46	-
pair_777		46	-
pair_778		46	-
pair_779		46	-
pair_780		46	-
pair_781		46	-
pair_782		46	-
pair_783		46	-
pair_784		46	-
pair_785		46	-
pair_786		46	-
pair_787		46	-
pair_788		46	-
pair_789		46	-
pair_790		46	-
pair_791		46	-
pair_792		46	-
pair_793		46	-
pair_794		46	-
pair_795		46	-
pair_796		46	-
pair_797		46	-
pair_798		46	-
pair_799		46	-
pair_800		46	-
pair_801		46	-
pair_802		46	-
pair_803		46	-
pair_804		46	-
pair_805		46	-
pair_806		46	-
pair_807		46	-
pair_808		46	-
pair_809		46	-
pair_810		46	-
pair_811		46	-
pair_812		46	-
pair_813		46	-
pair_814		46	-
pair_815		46	-
pair_816		46	-
pair_817		46	-
pair_818		46	-
pair_819		46	-
pair_820		46	-
pair_821		46	-
pair_822		46	-
pair_823		46	-
pair_824		46	-
pair_825		46	-
pair_826		46	-
pair_827		46	-
pair_828		46	-
pair_829		46	-
pair_830		46	-
pair_831		46	-
pair_832		46	-
pair_833		46	-
pair_834		46	-
pair_835		46	-
pair_836		46	-
pair_837		46	-
pair_838		46	-
pair_839		46	-
pair_840		46	-
pair_841		46	-
pair_842		46	-
pair_843		46	-
pair_844		46	-
pair_845		46	-
pair_846		46	-
pair_847		46	-
pair_848		46	-
pair_849		46	-
pair_850		46	-
pair_851		46	-
pair_852		46	-
pair_853		46	-
pair_854		46	-
pair_855		46	-
pair_856		46	-
pair_857		46	-
pair_858		46	-
pair_859		46	-
pair_860		46	-
pair_861		46	-
pair_862		46	-
pair_863		46	-
pair_864		46	-
pair_865		46	-
pair_866		46	-
pair_867		46	-
pair_868		46	-
pair_869		46	-
pair_870		46	-
pair_871		46	-
pair_872		46	-
pair_873		46	-
pair_874		46	-
pair_875		46	-
pair_876		46	-
pair_877		46	-
pair_878		46	-
pair_879		46	-
pair_880		46	-
pair_881		46	-
pair_882		46	-
pair_883		46	-
pair_884		46	-
pair_885		46	-
pair_886		46	-
pair_887		46	-
pair_888		46	-
pair_889		46	-
pair_890		46	-
pair_891		46	-
pair_892		46	-
pair_893		46	-
pair_894		46	-
pair_895		46	-
pair_896		46	-
pair_897		46	-
pair_898		46	-
pair_899		46	-
pair_900		46	-
pair_901		46	-
pair_902		46	-
pair_903		46	-
pair_904		46	-
pair_905		46	-
pair_906		46	-
pair_907		46	-
pair_908		46	-
pair_909		46	-
pair_910		46	-
pair_911		46	-
pair_912		46	-
pair_913		46	-
pair_914		46	-
pair_915		46	-
pair_916		46	-
pair_917		46	-
pair_918		46	-
pair_919		46	-
pair_920		46	-
pair_921		46	-
pair_922		46	-
pair_923		46	-
pair_924		46	-
pair_925		46	-
pair_926		46	-
pair_927		46	-
pair_928		46	-
pair_929		46	-
pair_930		46	-
pair_931		46	-
pair_932		46	-
pair_933		46	-
pair_934		46	-
pair_935		46	-
pair_936		46	-
pair_937		46	-
pair_938		46	-
pair_939		46	-
pair_940		46	-
pair_941		46	-
pair_942		46	-
pair_943		46	-
pair_944		46	-
pair_945		46	-
pair_946		46	-
pair_947		46	-
pair_948		46	-
pair_949		46	-
pair_950		46	-
pair_951		46	-
pair_952		46	-
pair_953		46	-
pair_954		46	-
pair_955		46	-
pair_956		46	-
pair_957		46	-
pair_958		46	-
pair_959		46	-
pair_960		46	-
pair_961		46	-
pair_962		46	-
pair_963		46	-
pair_964		46	-
pair_965		46	-
pair_966		46	-
pair_967		46	-
pair_968		46	-
pair_969		46	-
pair_970		46	-
pair_971		46	-
pair_972		46	-
pair_973		46	-
pair_974		46	-
pair_975		46	-
pair_976		46	-
pair_977		46	-
pair_978		46	-
pair_979		46	-
pair_980		46	-
pair_981		46	-
pair_982		46	-
pair_983		46	-
pair_984		46	-
pair_985		46	-
pair_986		46	-
pair_987		46	-
pair_988		46	-
pair_989		46	-
pair_990		46	-
pair_991		46	-
pair_992		46	-
pair_993		46	-
pair_994		46	-
pair_995		46	-
pair_996		46	-
pair_997		46	-
pair_998		46	-
pair_999		46	-
pair_1000		46	-
Data inserted from this row onwards will not be included in the plot unless data selection is corrected in this sheet and all other sheets!

## Sheet: plot input_II
Data	Name_input	Average	Difference	Outlier Name	Average_calc	Difference_calc
pair_1	I	30.7829	-2.25411		30.7829	-2.25411
pair_2	II	31.1397	-5.82051		31.1397	-5.82051
pair_3	III	34.2403	-1.73948		34.2403	-1.73948
pair_4	IV	34.9924	-1.29511		34.9924	-1.29511
pair_5	V	29.5192	-2.52151		29.5192	-2.52151
pair_6	VI	27.8645	-1.85093		27.8645	-1.85093
pair_7	VII	24.2162	-1.84754		24.2162	-1.84754
pair_8	VIII	36.9266	-0.226771		36.9266	-0.226771
pair_9	IX	35.0969	-1.44621		35.0969	-1.44621
pair_10	X	32.9638	-2.15241		32.9638	-2.15241
pair_11	XI	30.9834	-1.99318		30.9834	-1.99318
pair_12	XII	35.2257	-4.1287		35.2257	-4.1287
pair_13	XIII	35.0239	-2.07222		35.0239	-2.07222
pair_14	XIV	32.1767	-1.24656		32.1767	-1.24656
pair_15	XV	36.8434	-1.83315		36.8434	-1.83315
pair_16	XVI	35.2259	-1.84811		35.2259	-1.84811
pair_17	XVII	31.045	6.69008	XVII	31.045	6.69008
pair_18	XVIII	33.9443	-3.57148		33.9443	-3.57148
pair_19	XIX	37.842	-2.53598		37.842	-2.53598
pair_20	XX	32.036	-2.88791		32.036	-2.88791
pair_21	XXI	38.2194	3.2789		38.2194	3.2789
pair_22	XXII	32.8318	1.82357		32.8318	1.82357
pair_23	XXIII	31.555	-2.33004		31.555	-2.33004
pair_24		46	-
pair_25		46	-
pair_26		46	-
pair_27		46	-
pair_28		46	-
pair_29		46	-
pair_30		46	-
pair_31		46	-
pair_32		46	-
pair_33		46	-
pair_34		46	-
pair_35		46	-
pair_36		46	-
pair_37		46	-
pair_38		46	-
pair_39		46	-
pair_40		46	-
pair_41		46	-
pair_42		46	-
pair_43		46	-
pair_44		46	-
pair_45		46	-
pair_46		46	-
pair_47		46	-
pair_48		46	-
pair_49		46	-
pair_50		46	-
pair_51		46	-
pair_52		46	-
pair_53		46	-
pair_54		46	-
pair_55		46	-
pair_56		46	-
pair_57		46	-
pair_58		46	-
pair_59		46	-
pair_60		46	-
pair_61		46	-
pair_62		46	-
pair_63		46	-
pair_64		46	-
pair_65		46	-
pair_66		46	-
pair_67		46	-
pair_68		46	-
pair_69		46	-
pair_70		46	-
pair_71		46	-
pair_72		46	-
pair_73		46	-
pair_74		46	-
pair_75		46	-
pair_76		46	-
pair_77		46	-
pair_78		46	-
pair_79		46	-
pair_80		46	-
pair_81		46	-
pair_82		46	-
pair_83		46	-
pair_84		46	-
pair_85		46	-
pair_86		46	-
pair_87		46	-
pair_88		46	-
pair_89		46	-
pair_90		46	-
pair_91		46	-
pair_92		46	-
pair_93		46	-
pair_94		46	-
pair_95		46	-
pair_96		46	-
pair_97		46	-
pair_98		46	-
pair_99		46	-
pair_100		46	-
pair_101		46	-
pair_102		46	-
pair_103		46	-
pair_104		46	-
pair_105		46	-
pair_106		46	-
pair_107		46	-
pair_108		46	-
pair_109		46	-
pair_110		46	-
pair_111		46	-
pair_112		46	-
pair_113		46	-
pair_114		46	-
pair_115		46	-
pair_116		46	-
pair_117		46	-
pair_118		46	-
pair_119		46	-
pair_120		46	-
pair_121		46	-
pair_122		46	-
pair_123		46	-
pair_124		46	-
pair_125		46	-
pair_126		46	-
pair_127		46	-
pair_128		46	-
pair_129		46	-
pair_130		46	-
pair_131		46	-
pair_132		46	-
pair_133		46	-
pair_134		46	-
pair_135		46	-
pair_136		46	-
pair_137		46	-
pair_138		46	-
pair_139		46	-
pair_140		46	-
pair_141		46	-
pair_142		46	-
pair_143		46	-
pair_144		46	-
pair_145		46	-
pair_146		46	-
pair_147		46	-
pair_148		46	-
pair_149		46	-
pair_150		46	-
pair_151		46	-
pair_152		46	-
pair_153		46	-
pair_154		46	-
pair_155		46	-
pair_156		46	-
pair_157		46	-
pair_158		46	-
pair_159		46	-
pair_160		46	-
pair_161		46	-
pair_162		46	-
pair_163		46	-
pair_164		46	-
pair_165		46	-
pair_166		46	-
pair_167		46	-
pair_168		46	-
pair_169		46	-
pair_170		46	-
pair_171		46	-
pair_172		46	-
pair_173		46	-
pair_174		46	-
pair_175		46	-
pair_176		46	-
pair_177		46	-
pair_178		46	-
pair_179		46	-
pair_180		46	-
pair_181		46	-
pair_182		46	-
pair_183		46	-
pair_184		46	-
pair_185		46	-
pair_186		46	-
pair_187		46	-
pair_188		46	-
pair_189		46	-
pair_190		46	-
pair_191		46	-
pair_192		46	-
pair_193		46	-
pair_194		46	-
pair_195		46	-
pair_196		46	-
pair_197		46	-
pair_198		46	-
pair_199		46	-
pair_200		46	-
pair_201		46	-
pair_202		46	-
pair_203		46	-
pair_204		46	-
pair_205		46	-
pair_206		46	-
pair_207		46	-
pair_208		46	-
pair_209		46	-
pair_210		46	-
pair_211		46	-
pair_212		46	-
pair_213		46	-
pair_214		46	-
pair_215		46	-
pair_216		46	-
pair_217		46	-
pair_218		46	-
pair_219		46	-
pair_220		46	-
pair_221		46	-
pair_222		46	-
pair_223		46	-
pair_224		46	-
pair_225		46	-
pair_226		46	-
pair_227		46	-
pair_228		46	-
pair_229		46	-
pair_230		46	-
pair_231		46	-
pair_232		46	-
pair_233		46	-
pair_234		46	-
pair_235		46	-
pair_236		46	-
pair_237		46	-
pair_238		46	-
pair_239		46	-
pair_240		46	-
pair_241		46	-
pair_242		46	-
pair_243		46	-
pair_244		46	-
pair_245		46	-
pair_246		46	-
pair_247		46	-
pair_248		46	-
pair_249		46	-
pair_250		46	-
pair_251		46	-
pair_252		46	-
pair_253		46	-
pair_254		46	-
pair_255		46	-
pair_256		46	-
pair_257		46	-
pair_258		46	-
pair_259		46	-
pair_260		46	-
pair_261		46	-
pair_262		46	-
pair_263		46	-
pair_264		46	-
pair_265		46	-
pair_266		46	-
pair_267		46	-
pair_268		46	-
pair_269		46	-
pair_270		46	-
pair_271		46	-
pair_272		46	-
pair_273		46	-
pair_274		46	-
pair_275		46	-
pair_276		46	-
pair_277		46	-
pair_278		46	-
pair_279		46	-
pair_280		46	-
pair_281		46	-
pair_282		46	-
pair_283		46	-
pair_284		46	-
pair_285		46	-
pair_286		46	-
pair_287		46	-
pair_288		46	-
pair_289		46	-
pair_290		46	-
pair_291		46	-
pair_292		46	-
pair_293		46	-
pair_294		46	-
pair_295		46	-
pair_296		46	-
pair_297		46	-
pair_298		46	-
pair_299		46	-
pair_300		46	-
pair_301		46	-
pair_302		46	-
pair_303		46	-
pair_304		46	-
pair_305		46	-
pair_306		46	-
pair_307		46	-
pair_308		46	-
pair_309		46	-
pair_310		46	-
pair_311		46	-
pair_312		46	-
pair_313		46	-
pair_314		46	-
pair_315		46	-
pair_316		46	-
pair_317		46	-
pair_318		46	-
pair_319		46	-
pair_320		46	-
pair_321		46	-
pair_322		46	-
pair_323		46	-
pair_324		46	-
pair_325		46	-
pair_326		46	-
pair_327		46	-
pair_328		46	-
pair_329		46	-
pair_330		46	-
pair_331		46	-
pair_332		46	-
pair_333		46	-
pair_334		46	-
pair_335		46	-
pair_336		46	-
pair_337		46	-
pair_338		46	-
pair_339		46	-
pair_340		46	-
pair_341		46	-
pair_342		46	-
pair_343		46	-
pair_344		46	-
pair_345		46	-
pair_346		46	-
pair_347		46	-
pair_348		46	-
pair_349		46	-
pair_350		46	-
pair_351		46	-
pair_352		46	-
pair_353		46	-
pair_354		46	-
pair_355		46	-
pair_356		46	-
pair_357		46	-
pair_358		46	-
pair_359		46	-
pair_360		46	-
pair_361		46	-
pair_362		46	-
pair_363		46	-
pair_364		46	-
pair_365		46	-
pair_366		46	-
pair_367		46	-
pair_368		46	-
pair_369		46	-
pair_370		46	-
pair_371		46	-
pair_372		46	-
pair_373		46	-
pair_374		46	-
pair_375		46	-
pair_376		46	-
pair_377		46	-
pair_378		46	-
pair_379		46	-
pair_380		46	-
pair_381		46	-
pair_382		46	-
pair_383		46	-
pair_384		46	-
pair_385		46	-
pair_386		46	-
pair_387		46	-
pair_388		46	-
pair_389		46	-
pair_390		46	-
pair_391		46	-
pair_392		46	-
pair_393		46	-
pair_394		46	-
pair_395		46	-
pair_396		46	-
pair_397		46	-
pair_398		46	-
pair_399		46	-
pair_400		46	-
pair_401		46	-
pair_402		46	-
pair_403		46	-
pair_404		46	-
pair_405		46	-
pair_406		46	-
pair_407		46	-
pair_408		46	-
pair_409		46	-
pair_410		46	-
pair_411		46	-
pair_412		46	-
pair_413		46	-
pair_414		46	-
pair_415		46	-
pair_416		46	-
pair_417		46	-
pair_418		46	-
pair_419		46	-
pair_420		46	-
pair_421		46	-
pair_422		46	-
pair_423		46	-
pair_424		46	-
pair_425		46	-
pair_426		46	-
pair_427		46	-
pair_428		46	-
pair_429		46	-
pair_430		46	-
pair_431		46	-
pair_432		46	-
pair_433		46	-
pair_434		46	-
pair_435		46	-
pair_436		46	-
pair_437		46	-
pair_438		46	-
pair_439		46	-
pair_440		46	-
pair_441		46	-
pair_442		46	-
pair_443		46	-
pair_444		46	-
pair_445		46	-
pair_446		46	-
pair_447		46	-
pair_448		46	-
pair_449		46	-
pair_450		46	-
pair_451		46	-
pair_452		46	-
pair_453		46	-
pair_454		46	-
pair_455		46	-
pair_456		46	-
pair_457		46	-
pair_458		46	-
pair_459		46	-
pair_460		46	-
pair_461		46	-
pair_462		46	-
pair_463		46	-
pair_464		46	-
pair_465		46	-
pair_466		46	-
pair_467		46	-
pair_468		46	-
pair_469		46	-
pair_470		46	-
pair_471		46	-
pair_472		46	-
pair_473		46	-
pair_474		46	-
pair_475		46	-
pair_476		46	-
pair_477		46	-
pair_478		46	-
pair_479		46	-
pair_480		46	-
pair_481		46	-
pair_482		46	-
pair_483		46	-
pair_484		46	-
pair_485		46	-
pair_486		46	-
pair_487		46	-
pair_488		46	-
pair_489		46	-
pair_490		46	-
pair_491		46	-
pair_492		46	-
pair_493		46	-
pair_494		46	-
pair_495		46	-
pair_496		46	-
pair_497		46	-
pair_498		46	-
pair_499		46	-
pair_500		46	-
pair_501		46	-
pair_502		46	-
pair_503		46	-
pair_504		46	-
pair_505		46	-
pair_506		46	-
pair_507		46	-
pair_508		46	-
pair_509		46	-
pair_510		46	-
pair_511		46	-
pair_512		46	-
pair_513		46	-
pair_514		46	-
pair_515		46	-
pair_516		46	-
pair_517		46	-
pair_518		46	-
pair_519		46	-
pair_520		46	-
pair_521		46	-
pair_522		46	-
pair_523		46	-
pair_524		46	-
pair_525		46	-
pair_526		46	-
pair_527		46	-
pair_528		46	-
pair_529		46	-
pair_530		46	-
pair_531		46	-
pair_532		46	-
pair_533		46	-
pair_534		46	-
pair_535		46	-
pair_536		46	-
pair_537		46	-
pair_538		46	-
pair_539		46	-
pair_540		46	-
pair_541		46	-
pair_542		46	-
pair_543		46	-
pair_544		46	-
pair_545		46	-
pair_546		46	-
pair_547		46	-
pair_548		46	-
pair_549		46	-
pair_550		46	-
pair_551		46	-
pair_552		46	-
pair_553		46	-
pair_554		46	-
pair_555		46	-
pair_556		46	-
pair_557		46	-
pair_558		46	-
pair_559		46	-
pair_560		46	-
pair_561		46	-
pair_562		46	-
pair_563		46	-
pair_564		46	-
pair_565		46	-
pair_566		46	-
pair_567		46	-
pair_568		46	-
pair_569		46	-
pair_570		46	-
pair_571		46	-
pair_572		46	-
pair_573		46	-
pair_574		46	-
pair_575		46	-
pair_576		46	-
pair_577		46	-
pair_578		46	-
pair_579		46	-
pair_580		46	-
pair_581		46	-
pair_582		46	-
pair_583		46	-
pair_584		46	-
pair_585		46	-
pair_586		46	-
pair_587		46	-
pair_588		46	-
pair_589		46	-
pair_590		46	-
pair_591		46	-
pair_592		46	-
pair_593		46	-
pair_594		46	-
pair_595		46	-
pair_596		46	-
pair_597		46	-
pair_598		46	-
pair_599		46	-
pair_600		46	-
pair_601		46	-
pair_602		46	-
pair_603		46	-
pair_604		46	-
pair_605		46	-
pair_606		46	-
pair_607		46	-
pair_608		46	-
pair_609		46	-
pair_610		46	-
pair_611		46	-
pair_612		46	-
pair_613		46	-
pair_614		46	-
pair_615		46	-
pair_616		46	-
pair_617		46	-
pair_618		46	-
pair_619		46	-
pair_620		46	-
pair_621		46	-
pair_622		46	-
pair_623		46	-
pair_624		46	-
pair_625		46	-
pair_626		46	-
pair_627		46	-
pair_628		46	-
pair_629		46	-
pair_630		46	-
pair_631		46	-
pair_632		46	-
pair_633		46	-
pair_634		46	-
pair_635		46	-
pair_636		46	-
pair_637		46	-
pair_638		46	-
pair_639		46	-
pair_640		46	-
pair_641		46	-
pair_642		46	-
pair_643		46	-
pair_644		46	-
pair_645		46	-
pair_646		46	-
pair_647		46	-
pair_648		46	-
pair_649		46	-
pair_650		46	-
pair_651		46	-
pair_652		46	-
pair_653		46	-
pair_654		46	-
pair_655		46	-
pair_656		46	-
pair_657		46	-
pair_658		46	-
pair_659		46	-
pair_660		46	-
pair_661		46	-
pair_662		46	-
pair_663		46	-
pair_664		46	-
pair_665		46	-
pair_666		46	-
pair_667		46	-
pair_668		46	-
pair_669		46	-
pair_670		46	-
pair_671		46	-
pair_672		46	-
pair_673		46	-
pair_674		46	-
pair_675		46	-
pair_676		46	-
pair_677		46	-
pair_678		46	-
pair_679		46	-
pair_680		46	-
pair_681		46	-
pair_682		46	-
pair_683		46	-
pair_684		46	-
pair_685		46	-
pair_686		46	-
pair_687		46	-
pair_688		46	-
pair_689		46	-
pair_690		46	-
pair_691		46	-
pair_692		46	-
pair_693		46	-
pair_694		46	-
pair_695		46	-
pair_696		46	-
pair_697		46	-
pair_698		46	-
pair_699		46	-
pair_700		46	-
pair_701		46	-
pair_702		46	-
pair_703		46	-
pair_704		46	-
pair_705		46	-
pair_706		46	-
pair_707		46	-
pair_708		46	-
pair_709		46	-
pair_710		46	-
pair_711		46	-
pair_712		46	-
pair_713		46	-
pair_714		46	-
pair_715		46	-
pair_716		46	-
pair_717		46	-
pair_718		46	-
pair_719		46	-
pair_720		46	-
pair_721		46	-
pair_722		46	-
pair_723		46	-
pair_724		46	-
pair_725		46	-
pair_726		46	-
pair_727		46	-
pair_728		46	-
pair_729		46	-
pair_730		46	-
pair_731		46	-
pair_732		46	-
pair_733		46	-
pair_734		46	-
pair_735		46	-
pair_736		46	-
pair_737		46	-
pair_738		46	-
pair_739		46	-
pair_740		46	-
pair_741		46	-
pair_742		46	-
pair_743		46	-
pair_744		46	-
pair_745		46	-
pair_746		46	-
pair_747		46	-
pair_748		46	-
pair_749		46	-
pair_750		46	-
pair_751		46	-
pair_752		46	-
pair_753		46	-
pair_754		46	-
pair_755		46	-
pair_756		46	-
pair_757		46	-
pair_758		46	-
pair_759		46	-
pair_760		46	-
pair_761		46	-
pair_762		46	-
pair_763		46	-
pair_764		46	-
pair_765		46	-
pair_766		46	-
pair_767		46	-
pair_768		46	-
pair_769		46	-
pair_770		46	-
pair_771		46	-
pair_772		46	-
pair_773		46	-
pair_774		46	-
pair_775		46	-
pair_776		46	-
pair_777		46	-
pair_778		46	-
pair_779		46	-
pair_780		46	-
pair_781		46	-
pair_782		46	-
pair_783		46	-
pair_784		46	-
pair_785		46	-
pair_786		46	-
pair_787		46	-
pair_788		46	-
pair_789		46	-
pair_790		46	-
pair_791		46	-
pair_792		46	-
pair_793		46	-
pair_794		46	-
pair_795		46	-
pair_796		46	-
pair_797		46	-
pair_798		46	-
pair_799		46	-
pair_800		46	-
pair_801		46	-
pair_802		46	-
pair_803		46	-
pair_804		46	-
pair_805		46	-
pair_806		46	-
pair_807		46	-
pair_808		46	-
pair_809		46	-
pair_810		46	-
pair_811		46	-
pair_812		46	-
pair_813		46	-
pair_814		46	-
pair_815		46	-
pair_816		46	-
pair_817		46	-
pair_818		46	-
pair_819		46	-
pair_820		46	-
pair_821		46	-
pair_822		46	-
pair_823		46	-
pair_824		46	-
pair_825		46	-
pair_826		46	-
pair_827		46	-
pair_828		46	-
pair_829		46	-
pair_830		46	-
pair_831		46	-
pair_832		46	-
pair_833		46	-
pair_834		46	-
pair_835		46	-
pair_836		46	-
pair_837		46	-
pair_838		46	-
pair_839		46	-
pair_840		46	-
pair_841		46	-
pair_842		46	-
pair_843		46	-
pair_844		46	-
pair_845		46	-
pair_846		46	-
pair_847		46	-
pair_848		46	-
pair_849		46	-
pair_850		46	-
pair_851		46	-
pair_852		46	-
pair_853		46	-
pair_854		46	-
pair_855		46	-
pair_856		46	-
pair_857		46	-
pair_858		46	-
pair_859		46	-
pair_860		46	-
pair_861		46	-
pair_862		46	-
pair_863		46	-
pair_864		46	-
pair_865		46	-
pair_866		46	-
pair_867		46	-
pair_868		46	-
pair_869		46	-
pair_870		46	-
pair_871		46	-
pair_872		46	-
pair_873		46	-
pair_874		46	-
pair_875		46	-
pair_876		46	-
pair_877		46	-
pair_878		46	-
pair_879		46	-
pair_880		46	-
pair_881		46	-
pair_882		46	-
pair_883		46	-
pair_884		46	-
pair_885		46	-
pair_886		46	-
pair_887		46	-
pair_888		46	-
pair_889		46	-
pair_890		46	-
pair_891		46	-
pair_892		46	-
pair_893		46	-
pair_894		46	-
pair_895		46	-
pair_896		46	-
pair_897		46	-
pair_898		46	-
pair_899		46	-
pair_900		46	-
pair_901		46	-
pair_902		46	-
pair_903		46	-
pair_904		46	-
pair_905		46	-
pair_906		46	-
pair_907		46	-
pair_908		46	-
pair_909		46	-
pair_910		46	-
pair_911		46	-
pair_912		46	-
pair_913		46	-
pair_914		46	-
pair_915		46	-
pair_916		46	-
pair_917		46	-
pair_918		46	-
pair_919		46	-
pair_920		46	-
pair_921		46	-
pair_922		46	-
pair_923		46	-
pair_924		46	-
pair_925		46	-
pair_926		46	-
pair_927		46	-
pair_928		46	-
pair_929		46	-
pair_930		46	-
pair_931		46	-
pair_932		46	-
pair_933		46	-
pair_934		46	-
pair_935		46	-
pair_936		46	-
pair_937		46	-
pair_938		46	-
pair_939		46	-
pair_940		46	-
pair_941		46	-
pair_942		46	-
pair_943		46	-
pair_944		46	-
pair_945		46	-
pair_946		46	-
pair_947		46	-
pair_948		46	-
pair_949		46	-
pair_950		46	-
pair_951		46	-
pair_952		46	-
pair_953		46	-
pair_954		46	-
pair_955		46	-
pair_956		46	-
pair_957		46	-
pair_958		46	-
pair_959		46	-
pair_960		46	-
pair_961		46	-
pair_962		46	-
pair_963		46	-
pair_964		46	-
pair_965		46	-
pair_966		46	-
pair_967		46	-
pair_968		46	-
pair_969		46	-
pair_970		46	-
pair_971		46	-
pair_972		46	-
pair_973		46	-
pair_974		46	-
pair_975		46	-
pair_976		46	-
pair_977		46	-
pair_978		46	-
pair_979		46	-
pair_980		46	-
pair_981		46	-
pair_982		46	-
pair_983		46	-
pair_984		46	-
pair_985		46	-
pair_986		46	-
pair_987		46	-
pair_988		46	-
pair_989		46	-
pair_990		46	-
pair_991		46	-
pair_992		46	-
pair_993		46	-
pair_994		46	-
pair_995		46	-
pair_996		46	-
pair_997		46	-
pair_998		46	-
pair_999		46	-
pair_1000		46	-
Data inserted from this row onwards will not be included in the plot unless data selection is corrected in this sheet and all other sheets!

## Sheet: plot_configurations_I
	Parameters					Trendline coordinates
	SD	2.17245			X	Bias	Upper_LoA	Bias_upperCI	Bias_lowerCI	Lower_LoA	upperLOA_upperCI	upperLOA_lowerCI	lowerLOA_upperCI	lowerLOA_lowerCI	LoE	limit_I	limit_II
	n measurements	23			14	1.09438	5.35237	2.03381	0.15494	-3.16362	6.9817	3.72304	-1.53429	-4.79295	0	999	-999
	z-score	1.95996			41	1.09438	5.35237	2.03381	0.15494	-3.16362	6.9817	3.72304	-1.53429	-4.79295	0	999	-999
	LoA_Var	0.617239
	LoA_SEM	0.785645
	LoA_CI	1.62933
	Bias_SEM	0.452986
	Bias_CI	0.939436

## Sheet: plot_configurations_II
	Parameters					Trendline coordinates
	SD	2.51694			X	Bias	Upper_LoA	Bias_upperCI	Bias_lowerCI	Lower_LoA	upperLOA_upperCI	upperLOA_lowerCI	lowerLOA_upperCI	lowerLOA_lowerCI	LoE	Limit
	n measurements	23			14	-1.46997	3.46322	-0.381567	-2.55838	-6.40317	5.35092	1.57553	-4.51547	-8.29086	0	5.35237
	z-score	1.95996			41	-1.46997	3.46322	-0.381567	-2.55838	-6.40317	5.35092	1.57553	-4.51547	-8.29086	0	5.35237
	LoA_Var	0.828513
	LoA_SEM	0.910227
	LoA_CI	1.8877
	Bias_SEM	0.524817
	Bias_CI	1.0884

## Sheet: ICC_I
Assay I	Assay II		Assay I	Assay II		Assay I	Assay II		Assay I	Assay II					Grand Mean	31.7915						Assay I	Assay II
29.6559	30.52		4.56098	1.6168		30.0879	30.0879		2.90222	2.90222		32.3387	31.2443		confidence level	0.95						1	1
28.2295	29.22		12.6882	6.6128		28.7247	28.7247		9.40522	9.40522		0.299415	0.299415		alpha	0.05						1	1
33.3705	30.42		2.49318	1.88111		31.8953	31.8953		0.0107585	0.0107585					n	23						1	1
34.3449	34.93		6.51964	9.84996		34.6374	34.6374		8.09921	8.09921					SS Row	462.403		F lower	3.77753	0.475		1	1
28.2585	29.23		12.4824	6.56147		28.7442	28.7442		9.28598	9.28598			23		SS Column	13.7731		F upper	21.0016			1	1
26.9391	26.47		23.5464	28.3187		26.7045	26.7045		25.8776	25.8776					SS Residual	51.9147		lower	0.581374			1	1
23.2925	23.77		72.2344	64.345		23.5312	23.5312		68.2327	68.2327					SS	476.176		upper	0.909097			1	1
36.8132	33.35		25.2174	2.42881		35.0816	35.0816		10.8246	10.8246					TSS	528.09						1	1
34.3738	33.32		6.66804	2.3362		33.8469	33.8469		4.2245	4.2245												1	1
31.8876	30.81		0.00922687	0.963412		31.3488	31.3488		0.196018	0.196018												1	1
29.9868	30.27		3.25699	2.31507		30.1284	30.1284		2.76598	2.76598					Source of variation	SS	df	MS				1	1
33.1613	33.6		1.87627	3.27054		33.3807	33.3807		2.52529	2.52529					Row	462.403	22	21.0183				1	1
33.9878	34.04		4.8235	5.05559		34.0139	34.0139		4.93886	4.93886					Column	13.7731	1	13.7731				1	1
31.5534	31.17		0.0566877	0.386307		31.3617	31.3617		0.18474	0.18474					Residual	51.9147	22	2.35976				1	1
35.9268	29.97		17.1008	3.31799		32.9484	32.9484		1.33839	1.33839												1	1
34.3019	34.86		6.30189	9.41547		34.5809	34.5809		7.78081	7.78081					Total	528.09						1	1
34.3901	34.36		6.75245	6.59701		34.375	34.375		6.6745	6.6745												1	1
32.1585	31.47		0.134677	0.103385		31.8143	31.8143		0.000516387	0.000516387					ICC_upper95%CI	0.909097						1	1
36.574	35.9		22.8721	16.8795		36.237	36.237		19.7622	19.7622					ICC	0.798122						1	1
30.5921	30.98		1.43867	0.65859		30.786	30.786		1.01101	1.01101					ICC_lower95%CI	0.581374						1	1
39.8589	34.53		65.0823	7.49919		37.1944	37.1944		29.1915	29.1915												1	1
33.7436	30.22		3.81043	2.46972		31.9818	31.9818		0.0361945	0.0361945												1	1
30.39	25.21		1.96441	43.3166		27.8	27.8		15.9325	15.9325												1	1
Data inserted from this row onwards will not be included in the plot unless data selection is corrected in this sheet and all other sheets!

## Sheet: ICC_II
Assay I	Assay II		Assay I	Assay II		Assay I	Assay II		Assay I	Assay II					Grand Mean	33.0737
29.6559	31.91		11.6815	1.35422		30.7829	30.7829		5.2476	5.2476		32.3387	33.8087		confidence level	0.95
28.2295	34.05		23.4665	0.953143		31.1397	31.1397		3.74023	3.74023		0.540204	0.540204		alpha	0.05
33.3705	35.11		0.088095	4.14648		34.2403	34.2403		1.36084	1.36084					n	23
34.3449	35.64		1.61591	6.58585		34.9924	34.9924		3.68155	3.68155					SS Row	482.373		F lower	2.93578
28.2585	30.78		23.1863	5.2611		29.5192	29.5192		12.6342	12.6342					SS Column	24.8494		F upper	16.3218
26.9391	28.79		37.6338	18.3502		27.8645	27.8645		27.1355	27.1355					SS Residual	69.6846		lower	0.491842
23.2925	25.14		95.6729	62.9437		24.2162	24.2162		78.455	78.455					SS	507.222		upper	0.884539
36.8132	37.04		13.984	15.7315		36.9266	36.9266		14.8449	14.8449					TSS	576.907
34.3738	35.82		1.69021	7.54211		35.0969	35.0969		4.09328	4.09328
31.8876	34.04		1.40687	0.933717		32.9638	32.9638		0.012081	0.012081
29.9868	31.98		9.52887	1.1962		30.9834	30.9834		4.36935	4.36935					Source of variation	SS	df	MS
33.1613	37.29		0.00767285	17.7771		35.2257	35.2257		4.63086	4.63086					Row	482.373	22	21.926
33.9878	36.06		0.835527	8.91793		35.0239	35.0239		3.80321	3.80321					Column	24.8494	1	24.8494
31.5534	32.8		2.31121	0.074917		32.1767	32.1767		0.804587	0.804587					Residual	69.6846	22	3.16748
35.9268	37.76		8.14041	21.9613		36.8434	36.8434		14.2108	14.2108
34.3019	36.15		1.50843	9.46356		35.2259	35.2259		4.63212	4.63212					Total	576.907
34.3901	27.7		1.73284	28.8768		31.045	31.045		4.11549	4.11549
32.1585	35.73		0.837573	7.05588		33.9443	33.9443		0.757858	0.757858					ICC_upper95%CI	0.884539
36.574	39.11		12.2521	36.4368		37.842	37.842		22.7367	22.7367					ICC	0.747546
30.5921	33.48		6.15844	0.165072		32.036	32.036		1.07675	1.07675					ICC_lower95%CI	0.491842
39.8589	36.58		46.0388	12.2941		38.2194	38.2194		26.4786	26.4786
33.7436	31.92		0.448711	1.33105		32.8318	32.8318		0.0585279	0.0585279
30.39	32.72		7.20251	0.125111		31.555	31.555		2.30654	2.30654
Data inserted from this row onwards will not be included in the plot unless data selection is corrected in this sheet and all other sheets!

## Sheet: Ck
Assay I	Assay II				Assay I	Assay II
1	1			positive	23	23
1	1			negative	0	0
1	1
1	1				+	-
1	1			+	23	0
1	1			-	0	0
1	1
1	1			total	23
1	1			cc	1
1	1			pyes	1
1	1			pno	0
1	1			pe	1
1	1			kappa	#DIV/0!
1	1			z	1.95996
1	1				#DIV/0!
1	1			SEcK	#DIV/0!
1	1			k_lowerCI	#DIV/0!
1	1			k_upperCI	#DIV/0!
1	1
1	1
1	1
1	1
1	1
